# Supplementary material for: Enrichment of cell cycle pathways in progesterone-treated endometrial organoids of infertile women compared to fertile women
Source: J Assist Reprod Genet. 2024 Jul 12;41(9):2405–18. doi: 10.1007/s10815-024-03173-y (PMC11405558; doi:10.1007/s10815-024-03173-y)
Supplement: Supplementary file 3 — Supplementary Material 3. [file 10815_2024_3173_MOESM3_ESM.xlsx]

## Sheet: ST2
Supplementary Table 2. Significantly differentially expressed genes in infertile endometrial organoids compared to fertile endometrial organoids.
FC, fold change; padj, adjusted p-value.
	Gene name	log2FC	p-value	padj
	PEG3	-6.77732	1.85208e-15	3.93364e-11
	SYCE1	-8.76747	4.82882e-12	5.12797e-08
	AP001065.2	-4.08132	9.13803e-12	6.46942e-08
	HSP90B2P	-1.69752	2.25797e-10	1.19893e-06
	DUOXA2	-5.2834	3.92175e-10	1.66588e-06
	RPL24P4	-1.85677	1.75592e-09	5.99246e-06
	ZNF667	-1.32276	1.97501e-09	5.99246e-06
	GSTM1	3.59722	5.32339e-09	1.31616e-05
	HNRNPCP2	-1.58493	5.5772e-09	1.31616e-05
	SLC2A3	-3.47116	7.81086e-09	1.65895e-05
	TNIP3	3.10779	1.82643e-08	3.52651e-05
	AC016739.2	-1.95017	2.5347e-08	4.4862e-05
	TPTEP1	-3.6052	3.06213e-08	5.00282e-05
	TRPM2	-3.26692	3.57305e-08	5.42057e-05
	RP11.632C17__A.1	-1.60798	6.07587e-08	8.60303e-05
	RP11.707O23.5	-8.28964	8.19514e-08	0.000108785
	EIF4A1P10	-1.62597	1.11558e-07	0.000139375
	RP11.34P1.2	-2.14572	3.987e-07	0.000470444
	SETP14	-1.97081	5.257e-07	0.000541238
	RP11.17A4.1	-2.7699	5.35148e-07	0.000541238
	TAGLN2P1	-1.45317	5.31291e-07	0.000541238
	HNRNPKP4	-1.56183	5.79737e-07	0.000559684
	RPLP0P6	-1.30659	6.93043e-07	0.00063998
	AC007238.1	-1.72535	8.23477e-07	0.000677841
	PSMC1P1	-1.80185	7.90046e-07	0.000677841
	ZNF667.AS1	-1.1496	8.29787e-07	0.000677841
	RP1.89D4.1	-1.67086	8.83569e-07	0.000695042
	RP3.417G15.1	-1.1769	9.16445e-07	0.000695156
	RPL10A	0.362575	9.79697e-07	0.00071751
	RPL4P5	-1.59937	1.08071e-06	0.000765104
	AC022431.1	-1.91777	1.17815e-06	0.000807183
	CDC20	1.16393	1.38931e-06	0.000874194
	RP11.281O15.7	-2.57976	1.40871e-06	0.000874194
	FIS1	0.382389	1.41336e-06	0.000874194
	OLFM1	-3.27815	1.44059e-06	0.000874194
	BTF3L4P2	-1.84035	1.57894e-06	0.000931532
	RPL35P5	-1.87778	1.79806e-06	0.00101434
	ALDOAP2	-2.28629	1.81481e-06	0.00101434
	RP11.44F21.5	-6.99547	1.91313e-06	0.00104187
	RP11.889L3.1	-1.42336	2.15581e-06	0.00114468
	RP11.1033A18.1	-1.79962	2.2573e-06	0.00116934
	RP1.278E11.3	-2.00651	2.59635e-06	0.00131295
	NPM1P6	-2.04206	2.80765e-06	0.00138678
	RP3.486I3.4	-1.65022	3.04922e-06	0.00147187
	RPL7AP30	-1.70278	3.46221e-06	0.00159856
	DUOX2	-1.70032	3.39115e-06	0.00159856
	RPS19P1	-1.32412	3.57919e-06	0.00161741
	LRRC37A2	-0.985105	3.73746e-06	0.00165375
	EEF1A1P9	-1.45512	4.15487e-06	0.00180092
	RP3.470B24.5	-4.31255	4.92498e-06	0.00208154
	KIF22	0.582522	4.99829e-06	0.00208154
	CSNK2A3	-1.48263	5.18234e-06	0.00208913
	RPL14P1	-0.790312	5.21325e-06	0.00208913
	HSP90AB3P	-1.04841	5.66102e-06	0.00217573
	DAAM2	1.10386	5.59835e-06	0.00217573
	FBL	0.464134	5.73665e-06	0.00217573
	EGFLAM	-4.24518	6.388e-06	0.00233363
	DNM1	-1.5074	6.31773e-06	0.00233363
	CST1	-4.13115	6.48261e-06	0.00233363
	CYP2E1	-1.23316	6.75305e-06	0.00239047
	RP11.198M15.1	-1.88103	7.78447e-06	0.0027104
	IKBKE	0.674515	8.0655e-06	0.00276295
	RFPL1S	-4.54181	9.5139e-06	0.00320739
	RPL3P7	-1.50644	1.06709e-05	0.00348492
	CLN6	0.945154	1.08294e-05	0.00348492
	RP5.854E16.2	-1.7384	1.05971e-05	0.00348492
	BOK	0.401367	1.1142e-05	0.00353202
	RP11.372E1.1	-2.13817	1.15794e-05	0.00361668
	PDXDC2P	-0.823473	1.20634e-05	0.00371324
	RP11.413E6.1	-1.81195	1.30606e-05	0.00396276
	HSPA9P1	-2.01917	1.35426e-05	0.00399487
	RP11.69L16.5	-1.18916	1.34233e-05	0.00399487
	KLK7	1.78432	1.54073e-05	0.00448268
	RP11.151D14.1	-1.54122	1.84473e-05	0.00522403
	FOSB	2.62376	1.83567e-05	0.00522403
	HLA.U	-3.71974	1.88708e-05	0.00527365
	TUBB8	-1.31318	1.91674e-05	0.00528696
	ERGIC3	0.26158	2.42857e-05	0.00661287
	RP11.114H7.1	-1.98872	2.66274e-05	0.00695653
	RPL23P8	-1.89865	2.5951e-05	0.00695653
	TROAP	1.07519	2.68579e-05	0.00695653
	LAMP1	0.428013	2.63925e-05	0.00695653
	RP11.88L24.4	-3.43548	2.73728e-05	0.00700446
	XPOTP1	-1.90278	2.97684e-05	0.00752681
	KIAA0930	0.325277	3.22387e-05	0.00805551
	TRPC1	-0.983405	3.56256e-05	0.00879827
	GAB1	-0.374297	3.88676e-05	0.00938079
	GAPDHP65	-1.13203	3.84855e-05	0.00938079
	NOS3	1.35728	4.07665e-05	0.00946437
	TOR2A	0.522334	4.09964e-05	0.00946437
	PTMS	0.409369	3.99208e-05	0.00946437
	BMP2	-1.86423	4.09299e-05	0.00946437
	HSD17B6	-2.48557	4.27618e-05	0.00976579
	CXorf56	0.27571	4.33671e-05	0.00979866
	ARHGAP33	0.81438	4.58818e-05	0.0102577
	POC1A	0.611915	4.73119e-05	0.0103594
	AGAP3	0.256049	4.70003e-05	0.0103594
	IFITM2	-0.910822	4.94529e-05	0.0106094
	MRPL21	0.451569	4.91645e-05	0.0106094
	MGAT4A	-0.53481	5.17791e-05	0.0109309
	TDRD12	-3.84902	5.1981e-05	0.0109309
	DUX4L8	-1.9751	5.58145e-05	0.011622
	VTRNA1.2	-4.28461	5.98949e-05	0.0122783
	AHCY	0.276491	6.01225e-05	0.0122783
	UBE2C	1.12089	6.20179e-05	0.0125448
	AC091729.9	-1.0471	6.28308e-05	0.0125893
	HMGB2	0.70386	6.62392e-05	0.0128992
	NOS1	-1.36564	6.68067e-05	0.0128992
	ICAM3	0.64663	6.56723e-05	0.0128992
	XRCC6	0.253441	6.67461e-05	0.0128992
	FAM86B1	0.899452	6.78383e-05	0.0129395
	RP11.676M6.1	-1.13332	6.8234e-05	0.0129395
	RP11.463O9.9	-2.41698	6.93472e-05	0.0130342
	TRIM63	-3.43926	7.31517e-05	0.0135102
	CCDC62	-1.1383	7.29873e-05	0.0135102
	APBA2	0.898846	7.6433e-05	0.0139945
	SNRPD1	0.383765	7.73296e-05	0.0140376
	RP3.340B19.2	-1.46431	7.89019e-05	0.0140987
	RP11.108K14.4	-0.638301	7.96574e-05	0.0140987
	RPS2P5	-1.53155	7.92965e-05	0.0140987
	CDCA8	0.821842	8.24616e-05	0.0142418
	ALDOAP1	-1.36365	8.14889e-05	0.0142418
	PSMC5	0.251592	8.24774e-05	0.0142418
	ALYREF	0.495647	8.36917e-05	0.0143349
	ATHL1	-0.993964	8.58884e-05	0.0145652
	SMCO2	-1.28844	8.64079e-05	0.0145652
	MYOM2	-1.89466	8.87366e-05	0.0147421
	UBE2D3P1	-1.48812	8.88456e-05	0.0147421
	MSTN	-1.90817	9.04559e-05	0.014893
	PARK7	0.283965	9.32288e-05	0.0149148
	AKR1C3	-1.04269	9.22705e-05	0.0149148
	ASIC1	0.939575	9.33977e-05	0.0149148
	LRP1	-0.788728	9.31977e-05	0.0149148
	SSBP3.AS1	-1.59992	9.70566e-05	0.0153565
	HOXA3	-6.17256	9.78464e-05	0.0153565
	VN1R110P	-1.86103	9.83322e-05	0.0153565
	PSMD10	0.198605	9.9908e-05	0.0153764
	NR6A1	-0.544578	9.96515e-05	0.0153764
	UNC5A	-1.08694	0.000101831	0.0155597
	SETP18	-1.74513	0.000102954	0.0156189
	RP11.334L9.1	-1.47761	0.000106701	0.0157376
	HLA.DPA1	1.06365	0.000106318	0.0157376
	FANCA	0.851353	0.000106357	0.0157376
	CARD14	-1.09518	0.000104727	0.0157376
	GPR114	-0.950609	0.000110425	0.0161747
	HSP90B3P	-1.67704	0.000111709	0.0162506
	FSTL4	2.56124	0.000116667	0.0167746
	ARHGAP5	-0.306101	0.000116891	0.0167746
	LRRFIP1	-0.281198	0.00012128	0.0171158
	POF1B	-3.69913	0.000120317	0.0171158
	TMEM252	1.88153	0.000121686	0.0171158
	CCNA2	0.756035	0.000125138	0.0174856
	GUCY1B2	-5.20371	0.000127701	0.017727
	RP11.326C3.2	-0.955706	0.000130214	0.0179586
	SAPCD2	0.682997	0.00013312	0.0180084
	YBX3P1	-2.13304	0.000132424	0.0180084
	RP11.296I10.6	-0.55717	0.000131817	0.0180084
	KIAA1324L	-2.73829	0.0001361	0.01818
	TNFSF9	-1.45095	0.000135348	0.01818
	PIF1	1.21146	0.000138611	0.0183997
	RUNX3	1.12113	0.00014659	0.0189562
	RP11.570P14.1	-1.65379	0.000154406	0.0189562
	RP4.612B15.2	-1.83132	0.000153555	0.0189562
	GPAT2	-3.93832	0.000145829	0.0189562
	HOXA.AS2	-5.93008	0.000147369	0.0189562
	POLR2J3	-1.0099	0.000154348	0.0189562
	SLC25A5	0.280095	0.000149897	0.0189562
	RPL34P18	-2.07926	0.000148877	0.0189562
	ST8SIA6	-1.40425	0.000144789	0.0189562
	IFITM1	-0.876972	0.000144097	0.0189562
	YBX1P1	-1.16328	0.000152804	0.0189562
	RP11.314O13.1	-1.55681	0.00015084	0.0189562
	FAM182A	-2.24625	0.000152548	0.0189562
	RBM44	-1.16874	0.000159192	0.0192747
	CENPW	0.902176	0.000161536	0.0192747
	RPL19P12	-1.32357	0.000160917	0.0192747
	RP11.262D11.2	-0.805095	0.000161538	0.0192747
	BIRC5	1.07891	0.000161516	0.0192747
	RP11.446E9.1	-1.19251	0.000162942	0.0193336
	FBXO2	-1.22863	0.000171622	0.0197032
	RP4.706A16.3	-0.915917	0.000170835	0.0197032
	AC016757.3	-3.70886	0.00016977	0.0197032
	PCDHA10	-2.26091	0.000167768	0.0197032
	DLX6	-0.442355	0.000169059	0.0197032
	KRTAP5.AS1	-0.660665	0.000171524	0.0197032
	RPL13AP5	-0.879278	0.00017432	0.0198089
	ARHGAP8	-0.659068	0.000174408	0.0198089
	PARVA	0.442702	0.000180674	0.0204113
	OOEP	-2.88021	0.000182478	0.0205061
	DOCK5	-0.544838	0.000188951	0.0207798
	KIAA1432	-0.296579	0.000188438	0.0207798
	RP11.442A13.1	-1.26029	0.000189806	0.0207798
	HCK	3.5413	0.000186438	0.0207798
	PEPD	0.520468	0.000187088	0.0207798
	RP11.420L9.5	-1.28598	0.000194375	0.021171
	DEGS2	0.857911	0.000202093	0.0218993
	RPS15AP24	-1.50343	0.000209981	0.0224109
	LCP1	1.41946	0.000209589	0.0224109
	SPAG5	0.595251	0.000209873	0.0224109
	CDK1	0.779269	0.000214977	0.0228295
	RTFDC1	0.16783	0.000216084	0.0228329
	HLA.DRA	0.8298	0.00021825	0.0228345
	NPC1L1	-1.9703	0.000217875	0.0228345
	IER5L	-0.97151	0.000220383	0.0229447
	SLC25A6	0.257781	0.00022161	0.0229599
	TMEM140	-0.757043	0.000225023	0.0232003
	ENTPD4	-0.307076	0.000233269	0.0239343
	RPL39P3	-1.54987	0.000236225	0.0241211
	IL15	-0.547947	0.000238403	0.0242269
	PAX9	-1.3614	0.000241503	0.0243094
	RPS18P12	-0.982361	0.000241138	0.0243094
	SFXN2	0.90294	0.000245669	0.0245317
	MPDU1	0.444235	0.000246022	0.0245317
	RP11.343N15.5	-0.613575	0.000261186	0.0256227
	PEBP1	0.285161	0.00026107	0.0256227
	STRCP1	-1.57171	0.000260497	0.0256227
	MYEF2	-0.289467	0.000261788	0.0256227
	DPYSL4	-2.21457	0.000263666	0.0256881
	NCAPH	0.983115	0.00026862	0.0258155
	RAMP1	-0.915993	0.000267628	0.0258155
	CISH	-1.1466	0.000266328	0.0258155
	RBM8A	0.322261	0.000271731	0.0259968
	GS1.44D20.1	-1.75733	0.000274148	0.0261104
	CENPF	0.844522	0.000280059	0.0264589
	RP11.106A1.2	-2.04271	0.000280299	0.0264589
	ANKRD35	1.42828	0.000284292	0.0266071
	COG6	-0.222644	0.000284373	0.0266071
	CENPA	1.02166	0.000287092	0.0267218
	BRD7P2	-0.902577	0.000288116	0.0267218
	RPL3P2	-1.44635	0.000295383	0.0272767
	RP6.145B8.3	-2.29534	0.000301819	0.0277504
	WDR61	0.248023	0.000310057	0.0283849
	LMNB1	0.630845	0.000311421	0.0283874
	ONECUT3	-2.27495	0.00031794	0.0288578
	PRC1	0.635746	0.000320473	0.028964
	CELSR3	-0.69263	0.00032265	0.0290371
	PSMC3	0.37616	0.000325507	0.0291707
	GAPDHP60	-1.24661	0.000329523	0.0294065
	HSP90AA1	0.27249	0.000337596	0.0300008
	MIR4454	-2.57119	0.000350621	0.0310285
	RP11.159D12.2	-0.530375	0.000352295	0.0310473
	ESPNL	-2.7245	0.000361368	0.0317153
	FAM86C1	0.805563	0.000362904	0.031719
	KIF23	0.717393	0.000370921	0.0321551
	RNASEH2A	0.653287	0.000370892	0.0321551
	MED29	0.226508	0.000380496	0.032851
	APRT	0.290853	0.000384054	0.0329311
	PCNA	0.711129	0.000384525	0.0329311
	RP11.54O7.18	-2.10016	0.00041852	0.0331677
	TNFRSF18	1.82527	0.000418314	0.0331677
	NPPA.AS1	1.08734	0.000405964	0.0331677
	ODC1	0.733866	0.000391334	0.0331677
	AC021016.7	-1.80165	0.000400462	0.0331677
	CORIN	-1.45565	0.000406918	0.0331677
	PPEF2	-2.76398	0.000398158	0.0331677
	CTSO	0.78184	0.000394805	0.0331677
	RP1.140K8.5	-2.27284	0.000414393	0.0331677
	MPC1	0.34098	0.000411155	0.0331677
	ZNF680	-0.321834	0.000417926	0.0331677
	PPEF1	-1.73351	0.000393476	0.0331677
	RP6.218J18.2	-1.51579	0.000406159	0.0331677
	AC004074.3	-1.77092	0.000409992	0.0331677
	TMEM261	0.300317	0.000415387	0.0331677
	ABCA1	0.656041	0.000402583	0.0331677
	FEN1	0.778567	0.000401692	0.0331677
	FAM19A2	1.99755	0.000410092	0.0331677
	CATSPER2P1	-0.569858	0.000415655	0.0331677
	CHAF1A	0.564535	0.000418259	0.0331677
	RP11.326C3.15	-1.94983	0.000425103	0.0333165
	AC004797.1	-0.861	0.000425061	0.0333165
	ATP5A1	0.169543	0.000424878	0.0333165
	IL17REL	-1.6053	0.00043161	0.0337021
	TBX6	-0.89739	0.000438224	0.0340932
	LRRC37A4P	0.869285	0.000443044	0.0343424
	EPB41L5	-0.471852	0.000450807	0.0344413
	FAM45B	-1.64926	0.000450635	0.0344413
	AC007193.8	-1.34688	0.000450781	0.0344413
	A4GALT	0.447395	0.000446686	0.0344413
	SPCS2P4	-1.24713	0.000468678	0.0356537
	ARHGEF10	-0.444323	0.000470033	0.0356537
	RP11.393N4.2	-1.55151	0.000479056	0.0362088
	RNF130	0.222481	0.000482633	0.0362214
	LCN1P1	-1.47183	0.000482081	0.0362214
	PDIA3P	-0.714033	0.000491397	0.0367492
	PTPRU	0.385345	0.00049723	0.0369254
	SUB1P1	-1.63774	0.000496569	0.0369254
	CPS1	-0.924892	0.000505924	0.0374401
	MFAP5	2.00783	0.000513392	0.0378609
	RP11.1267H10.4	-2.20872	0.000517623	0.0379659
	KIF20A	0.923462	0.000520162	0.0379659
	RP11.757G1.6	3.40043	0.000520179	0.0379659
	CCNB1	0.656598	0.000537854	0.0391215
	TDPX2	-1.76343	0.000540763	0.0391989
	BMS1P10	-1.2405	0.000545481	0.0394064
	BLOC1S1	0.622268	0.000547826	0.0394416
	RGMB	-0.332223	0.000551517	0.0395646
	PGM3	-0.461438	0.000555123	0.0395646
	AKR1C2	-1.44472	0.00055394	0.0395646
	RP11.51O6.1	-1.06012	0.000562487	0.0399287
	SPC24	0.931866	0.000563992	0.0399287
	RNF213	-0.497114	0.00056668	0.0399858
	TMEM30B	0.276845	0.000571311	0.0401791
	MED20	0.391016	0.000579071	0.0405904
	RP11.369C8.1	-1.39996	0.000582332	0.0406847
	LRRFIP1P1	-1.21067	0.000591146	0.0411651
	CATSPERG	-0.623561	0.000598414	0.041535
	TPM3	0.333277	0.000600482	0.0415428
	SLC43A2	0.580812	0.000605317	0.0417413
	KIF26A	-1.70479	0.000616807	0.042396
	PRKAR2B	1.48278	0.000622676	0.0425349
	HELLS	1.08044	0.000622834	0.0425349
	CADM2	-4.15011	0.000642107	0.0434322
	RPL4P4	-0.928263	0.00063816	0.0434322
	CMBL	-0.496749	0.000641559	0.0434322
	NAALADL1	1.95885	0.000650575	0.0437515
	CCNB2	0.878244	0.000650947	0.0437515
	RARRES1	1.17714	0.000653294	0.0437707
	RP11.700P18.1	-1.58407	0.000672511	0.0449166
	MSNP1	-1.71628	0.000684552	0.0452935
	AC147651.3	-1.36493	0.000682767	0.0452935
	CD63	0.302094	0.00068144	0.0452935
	IPO13	0.393041	0.000692682	0.045689
	ZNF114	2.21121	0.000699315	0.0458418
	TOMM22	0.232602	0.000698011	0.0458418
	HOXB5	-0.544359	0.000703737	0.0459345
	MAPK8IP2	-0.863297	0.000705054	0.0459345
	FTH1P3	-1.07708	0.000710747	0.0459524
	EEF1A1P5	-1.05039	0.000711819	0.0459524
	CWF19L2	-0.295681	0.000710859	0.0459524
	CTD.2012I17.1	2.57629	0.000718612	0.0460547
	TSR2	0.214288	0.000720805	0.0460547
	EGFL7	-1.10013	0.000721269	0.0460547
	CTD.2033A16.2	-1.01205	0.000722078	0.0460547
	SYT12	0.697273	0.000728484	0.0463241
	B4GALT4	-0.388988	0.000739273	0.0468044
	TTK	0.651744	0.000740444	0.0468044
	PTEN	-0.250511	0.00074567	0.0469949
	HCG4P3	-0.972148	0.000764106	0.0478727
	ABCC1	0.230738	0.000763714	0.0478727
	FLVCR1.AS1	1.12506	0.000779277	0.0482538
	TANC2	-0.465626	0.000778348	0.0482538
	ZNF91	-0.288198	0.000774925	0.0482538
	CD79A	-1.71868	0.000775965	0.0482538
	FXYD5	-1.80884	0.000789538	0.0487471
	KNCN	2.42602	0.000792045	0.0487601
	PTMAP2	-0.865126	0.000804028	0.0487907
	RP11.661A12.5	-2.19234	0.000797777	0.0487907
	POLR2L	0.528651	0.000803403	0.0487907
	AURKA	0.671025	0.000796093	0.0487907
	ITGB1P1	-0.938876	0.000803636	0.0487907
	HMMR	0.88639	0.000823033	0.0491022
	GAPDHP1	-0.824995	0.000820441	0.0491022
	ATP6AP1	0.267819	0.000814387	0.0491022
	FBXO43	1.03594	0.000814387	0.0491022
	CTC.820M8.1	-1.53959	0.000819566	0.0491022
	THBD	3.44976	0.000821618	0.0491022
	GLB1L2	0.401001	0.000827257	0.049216
	KRT16P2	-3.57343	0.000829863	0.0492331
	NBPF23	-1.18093	0.000839804	0.0496841
	RBM23	0.214184	0.000844796	0.0498406
	NUSAP1	0.701143	0.000852347	0.0498772
	LINC00910	-0.475388	0.000852462	0.0498772
	GRIN2D	-1.2169	0.000848596	0.0498772

## Sheet: ST3a
Supplementary Table 3a. KEGG pathways annotated to significantly upregulated differentially expressed genes.
	KEGG pathway	P-value	Adjusted P-value	Genes involved
	Progesterone-mediated oocyte maturation	3.83666e-06	0.000483419	CCNA2, CCNB2, CCNB1, HSP90AA1, CDK1, KIF22, AURKA
	Cell cycle	1.58764e-05	0.00100022	CDC20, CCNA2, CCNB2, CCNB1, PCNA, CDK1, TTK
	Oocyte meiosis	0.000190649	0.00800725	CDC20, CCNB2, CCNB1, CDK1, FBXO43, AURKA
	Cellular senescence	0.000528529	0.0166487	CCNA2, CCNB2, CCNB1, CDK1, SLC25A5, SLC25A6
	DNA replication	0.00160208	0.0403725	FEN1, PCNA, RNASEH2A

## Sheet: ST3b
Supplementary Table 3b. GO Biological Processes annotated to significantly upregulated differentially expressed genes.
	GO Biological Process	P-value	Adjusted P-value	Genes involved
	Mitotic Spindle Elongation (GO:0000022)	3.36588e-07	0.000178223	PRC1, BIRC5, CDCA8, KIF23
	Mitotic Spindle Midzone Assembly (GO:0051256)	3.36588e-07	0.000178223	PRC1, BIRC5, CDCA8, KIF23
	Mitotic Sister Chromatid Segregation (GO:0000070)	6.09334e-07	0.000215095	CCNB1, SPAG5, PRC1, NUSAP1, CDCA8, KIF23, KIF22, NCAPH
	Positive Regulation Of Cell Cycle Process (GO:0090068)	9.72242e-07	0.000257401	FEN1, SPAG5, NUSAP1, CDCA8, BIRC5, KIF23, NCAPH, AURKA
	Mitotic Spindle Organization (GO:0007052)	1.28152e-06	0.000271426	CCNB1, PRC1, BIRC5, CDCA8, KIF23, TTK, AURKA
	Positive Regulation Of Mitotic Sister Chromatid Separation (GO:1901970)	2.13378e-06	0.000288744	CDC20, UBE2C, CDCA8, BIRC5
	Microtubule Cytoskeleton Organization Involved In Mitosis (GO:1902850)	2.18126e-06	0.000288744	CCNB1, NUSAP1, CDK1, BIRC5, CDCA8, TTK
	Mitotic Cytokinesis (GO:0000281)	2.18126e-06	0.000288744	NUSAP1, BIRC5, CDCA8, KIF23, KIF20A, CENPA
	Cytoskeleton-Dependent Cytokinesis (GO:0061640)	1.39937e-05	0.00164659	NUSAP1, BIRC5, CDCA8, KIF23, KIF20A, CENPA
	Spindle Assembly Checkpoint Signaling (GO:0071173)	2.212e-05	0.00195209	CDC20, CENPF, TTK, SPC24
	Mitotic Spindle Assembly Checkpoint Signaling (GO:0007094)	2.212e-05	0.00195209	CDC20, CENPF, TTK, SPC24
	Mitotic Spindle Checkpoint Signaling (GO:0071174)	2.212e-05	0.00195209	CDC20, CENPF, TTK, SPC24
	Negative Regulation Of Mitotic Metaphase/Anaphase Transition (GO:0045841)	2.99937e-05	0.00214859	CDC20, CENPF, TTK, SPC24
	Regulation Of Mitotic Sister Chromatid Separation (GO:0010965)	3.04333e-05	0.00214859	CCNB1, BIRC5, CDCA8
	Positive Regulation Of Attachment Of Spindle Microtubules To Kinetochore (GO:0051987)	3.04333e-05	0.00214859	CCNB1, BIRC5, CDCA8
	Positive Regulation Of Chromosome Separation (GO:1905820)	7.1512e-05	0.00461409	CDCA8, BIRC5, NCAPH
	Positive Regulation Of Mitotic Nuclear Division (GO:0045840)	7.40695e-05	0.00461409	CDC20, UBE2C, NUSAP1, AURKA
	Mitotic Cell Cycle Phase Transition (GO:0044772)	8.3399e-05	0.00490664	CCNA2, CCNB2, CCNB1, UBE2C, CDK1, AURKA
	G2/M Transition Of Mitotic Cell Cycle (GO:0000086)	0.00010287	0.00573366	CCNA2, CCNB1, CDK1, AURKA
	Cell Cycle G2/M Phase Transition (GO:0044839)	0.0001261	0.006677	CCNA2, CCNB1, CDK1, AURKA
	Regulation Of Mitotic Cell Cycle Spindle Assembly Checkpoint (GO:0090266)	0.000166849	0.00841394	CCNB1, CDCA8, BIRC5
	Mitotic Spindle Assembly (GO:0090307)	0.000183615	0.00844134	PRC1, CDCA8, BIRC5, KIF23
	Regulation Of Mitochondrial Outer Membrane Permeabilization Involved In Apoptotic Signaling Pathway (GO:1901028)	0.000199276	0.00844134	SLC25A5, BOK, SLC25A6
	Positive Regulation Of Chromosome Segregation (GO:0051984)	0.000199276	0.00844134	CCNB1, CDK1, NCAPH
	Protein Localization To Chromosome, Centromeric Region (GO:0071459)	0.000199276	0.00844134	CDK1, TTK, CENPA
	Metaphase Plate Congression (GO:0051310)	0.000326442	0.0132962	CCNB1, CENPF, CDCA8, KIF22
	Mitochondrial Transport (GO:0006839)	0.00037873	0.0148546	FIS1, HSP90AA1, SLC25A5, TOMM22
	Positive Regulation Of Mitotic Cytokinesis (GO:1903490)	0.00040759	0.0154156	BIRC5, CDCA8
	Regulation Of Mitotic Nuclear Division (GO:0007088)	0.000468011	0.0170905	CCNB1, NUSAP1, FBXO43, AURKA
	Positive Regulation Of Mitochondrion Organization (GO:0010822)	0.000535273	0.0188951	FIS1, PARK7, BOK, AURKA
	DNA Metabolic Process (GO:0006259)	0.000568462	0.0194194	XRCC6, FEN1, RNASEH2A, FANCA, CDK1, HMGB2, PARK7, PTMS
	Regulation Of Mitotic Cytokinesis (GO:1902412)	0.000608802	0.0201475	BIRC5, CDCA8
	Positive Regulation Of Mitotic Cell Cycle Phase Transition (GO:1901992)	0.000733089	0.0235255	CDC20, CCNB1, UBE2C, CDK1
	Positive Regulation Of Attachment Of Mitotic Spindle Microtubules To Kinetochore (GO:1902425)	0.000848724	0.0256799	BIRC5, CDCA8
	Regulation Of Attachment Of Mitotic Spindle Microtubules To Kinetochore (GO:1902423)	0.000848724	0.0256799	BIRC5, CDCA8
	Regulation Of Mitotic Sister Chromatid Segregation (GO:0033047)	0.00112685	0.0314036	CCNB1, CDK1
	Regulation Of Podosome Assembly (GO:0071801)	0.00112685	0.0314036	HCK, LCP1
	Positive Regulation Of Ubiquitin Protein Ligase Activity (GO:1904668)	0.00112685	0.0314036	CDC20, UBE2C
	Positive Regulation Of Chromosome Organization (GO:2001252)	0.00124159	0.0337139	FEN1, CDK1, NCAPH
	DNA Replication (GO:0006260)	0.00127476	0.0337492	FEN1, RNASEH2A, CDK1, PTMS
	Establishment Of Mitotic Spindle Localization (GO:0040001)	0.00135536	0.035008	SAPCD2, NUSAP1, CENPA
	Kinetochore Assembly (GO:0051382)	0.0014427	0.0355122	CENPF, CENPW
	Regulation Of Attachment Of Spindle Microtubules To Kinetochore (GO:0051988)	0.0014427	0.0355122	CCNB1, SPAG5
	Regulation Of G2/M Transition Of Mitotic Cell Cycle (GO:0010389)	0.00147549	0.0355122	CCNB1, CENPF, CDK1
	Regulation Of Cell Cycle Process (GO:0010564)	0.00155375	0.0358815	SPAG5, PRC1, KIF20A, FBXO43, AURKA
	Regulation Of Cyclin-Dependent Protein Serine/Threonine Kinase Activity (GO:0000079)	0.00170822	0.0358815	CCNA2, PSMD10, CCNB2, CCNB1
	Negative Regulation Of Transferase Activity (GO:0051348)	0.00173528	0.0358815	CDC20, PIF1, PARK7
	Regulation Of Cytokinesis (GO:0032465)	0.00178926	0.0358815	PRC1, KIF23, KIF20A, AURKA
	Negative Regulation Of Mitochondrial Outer Membrane Permeabilization Involved In Apoptotic Signaling Pathway (GO:1901029)	0.00179577	0.0358815	SLC25A5, SLC25A6
	Positive Regulation Of Autophagy Of Mitochondrion (GO:1903599)	0.00179577	0.0358815	PARK7, SLC25A5
	Positive Regulation Of Lipid Localization (GO:1905954)	0.00179577	0.0358815	LCP1, IKBKE
	Kinetochore Organization (GO:0051383)	0.00179577	0.0358815	CENPF, CENPW
	Protein Localization To Condensed Chromosome (GO:1903083)	0.00179577	0.0358815	CDK1, TTK
	Regulation Of Intracellular Transport (GO:0032386)	0.0018752	0.0367748	LAMP1, SPAG5, LCP1
	Negative Regulation Of Apoptotic Signaling Pathway (GO:2001234)	0.00195926	0.037331	PSMD10, PARK7, SLC25A5, SLC25A6
	Negative Regulation Of Mitochondrion Organization (GO:0010823)	0.00202197	0.037331	PSMD10, SLC25A5, SLC25A6
	Positive Regulation Of Cytokinesis (GO:0032467)	0.00202197	0.037331	CDCA8, BIRC5, KIF23
	Positive Regulation Of Metaphase/Anaphase Transition Of Cell Cycle (GO:1902101)	0.00218557	0.037331	CDC20, UBE2C
	Positive Regulation Of Mitotic Cell Cycle Spindle Assembly Checkpoint (GO:0090267)	0.00218557	0.037331	BIRC5, CDCA8
	Positive Regulation Of Mitotic Metaphase/Anaphase Transition (GO:0045842)	0.00218557	0.037331	CDC20, UBE2C
	Positive Regulation Of Spindle Checkpoint (GO:0090232)	0.00218557	0.037331	BIRC5, CDCA8
	Protein Localization To Kinetochore (GO:0034501)	0.00218557	0.037331	CDK1, TTK
	Negative Regulation Of Mitochondrial Membrane Permeability (GO:0035795)	0.00261164	0.0439004	SLC25A5, SLC25A6
	DNA Repair (GO:0006281)	0.00283858	0.0469697	XRCC6, FEN1, RNASEH2A, PCNA, FANCA, CDK1, PARK7
	Mitotic Nuclear Division (GO:0140014)	0.00305247	0.0493154	SPAG5, UBE2C, NUSAP1
	Negative Regulation Of Cell Activation (GO:0050866)	0.00307348	0.0493154	THBD, NOS3

## Sheet: ST3c
Supplementary Table 3c. GO Molecular Functions annotated to significantly upregulated differentially expressed genes.
	GO Molecular Function	P-value	Adjusted P-value	Genes involved
	microtubule binding (GO:0008017)	0.000162837	0.0307762	SPAG5, PRC1, NUSAP1, BIRC5, KIF23, KIF20A, KIF22, SPC24

## Sheet: ST3d
Supplementary Table 3d. GO Cellular Components annotated to significantly upregulated differentially expressed genes.
	GO Cellular Component	P-value	Adjusted P-value	Genes involved
	Spindle (GO:0005819)	1.16884e-08	1.58962e-06	CDC20, CENPF, SPAG5, PRC1, NUSAP1, CDK1, KIF23, TTK, KIF20A, HMMR, KIF22, AURKA
	Microtubule Cytoskeleton (GO:0015630)	2.25073e-06	0.00015305	CDC20, CCNB2, CENPF, PRC1, CDCA8, BIRC5, KIF23, TTK, KIF20A, HMMR, KIF22, AURKA
	Intracellular Non-Membrane-Bounded Organelle (GO:0043232)	2.53944e-05	0.00115121	PSMD10, XRCC6, FEN1, TPM3, HMGB2, CDCA8, KIF23, TTK, HMMR, RUNX3, CLN6, AURKA, CDC20, FBL, CENPF, SAPCD2, PRC1, NUSAP1, KIF20A, LCP1, SPC24
	Cyclin-Dependent Protein Kinase Holoenzyme Complex (GO:0000307)	0.0001261	0.0042874	CCNA2, CCNB2, CCNB1, CDK1
	Nucleus (GO:0005634)	0.000207479	0.00564344	PSMD10, FEN1, PCNA, RBM8A, HMGB2, PEBP1, TTK, PARK7, AGAP3, RPL10A, FBXO43, CENPA, LMNB1, PTMS, AURKA, FBL, CCNB2, CCNB1, CHAF1A, SNRPD1, IKBKE, BOK, POLR2L, HELLS, XRCC6, HSP90AA1, UBE2C, NOS3, ALYREF, FANCA, KIF23, KIF22, RUNX3, MED29, CCNA2, CENPF, PSMC5, PSMC3, PRC1, MED20, CDK1, TSR2, BIRC5, FOSB, KIF20A, SLC25A5, SLC25A6
	Mitotic Spindle (GO:0072686)	0.000332633	0.00753969	SPAG5, NUSAP1, CDK1, KIF23, KIF22, AURKA
	Intracellular Membrane-Bounded Organelle (GO:0043231)	0.00045329	0.00880678	FEN1, HMGB2, PEBP1, PARK7, RPL10A, LMNB1, PTMS, FBL, CHAF1A, SNRPD1, IKBKE, BOK, HELLS, HSP90AA1, KIF23, KIF22, RUNX3, MED29, CCNA2, HCK, MED20, BIRC5, KIF20A, SLC25A5, SLC25A6, PSMD10, CD63, PCNA, RBM8A, TTK, AGAP3, FBXO43, CENPA, CLN6, AURKA, CCNB2, CCNB1, POLR2L, ABCA1, XRCC6, UBE2C, NOS3, ALYREF, FANCA, CENPF, PSMC5, PSMC3, PRC1, CDK1, TSR2, FOSB
	Serine/Threonine Protein Kinase Complex (GO:1902554)	0.000609137	0.0103553	CCNA2, CCNB2, CDK1, IKBKE
	Microtubule (GO:0005874)	0.00128326	0.0193914	PRC1, CDK1, KIF23, KIF20A, KIF22, AURKA
	Cytoskeleton (GO:0005856)	0.00173995	0.0236633	PSMD10, ARHGAP33, CCNB2, TPM3, PRC1, CDCA8, BIRC5, PARVA, HMMR, LCP1, AURKA

## Sheet: ST3e
Supplementary Table 3e. GO Molecular Functions annotated to significantly downregulated differentially expressed genes.
	GO Molecular Function	P-value	Adjusted P-value	Genes involved
	androsterone dehydrogenase activity (GO:0047023)	5.34538e-05	0.00898024	AKR1C3, AKR1C2, HSD17B6
	oxidoreductase activity, acting on paired donors, with incorporation or reduction of molecular oxygen, NAD(P)H as one donor, and incorporation of one atom of oxygen (GO:0016709)	0.000259395	0.0217892	AKR1C3, AKR1C2, NOS1, CYP2E1

## Sheet: ST4a
Supplementary Table 4a. Gene set enrichment analysis of Gene Ontology Biological Processes between infertile and fertile endometrial organoids.
For the gene sets with a positive NES, only those with an FDR <0.05 are shown. ES, enrichment score; FDR, false discovery rate; NES, normalized enrichment score; p-val, p-value.
	Gene set ID	Description	Size	ES	NES	p-val	FDR
	GO:0051276	Chromosome Organization	25	0.649349	3.80967	0	0
	GO:0043933	Protein Containing Complex Organization	25	0.631479	3.60781	0	0
	GO:0007049	Cell Cycle	37	0.50713	3.5456	0	0
	GO:1903047	Mitotic Cell Cycle Process	25	0.606391	3.53746	0	0
	GO:0000278	Mitotic Cell Cycle	27	0.576389	3.42632	0	0
	GO:0033043	Regulation Of Organelle Organization	28	0.54371	3.35468	0	0
	GO:0051301	Cell Division	23	0.595396	3.31119	0	0
	GO:0006974	Cellular Response To DNA Damage Stimulus	15	0.72069	3.29142	0	0
	GO:0051726	Regulation Of Cell Cycle	25	0.563432	3.18616	0	0
	GO:0022402	Cell Cycle Process	31	0.493199	3.14411	0	0
	GO:0046907	Intracellular Transport	25	0.538225	3.12088	0	0
	GO:0006259	DNA Metabolic Process	20	0.590525	3.11655	0	0
	GO:0010564	Regulation Of Cell Cycle Process	20	0.585569	3.06577	0	0.000135236
	GO:0007059	Chromosome Segregation	18	0.619807	3.06167	0	0.000125576
	GO:0000819	Sister Chromatid Segregation	15	0.672414	3.00003	0	0.000117204
	GO:0140014	Mitotic Nuclear Division	17	0.614587	2.9446	0	0.000109879
	GO:0098813	Nuclear Chromosome Segregation	16	0.60897	2.92277	0	0.000103416
	GO:0006508	Proteolysis	27	0.468254	2.85927	0	0.000207771
	GO:0051129	Negative Regulation Of Cellular Component Organization	17	0.571234	2.77876	0	0.000196836
	GO:0060548	Negative Regulation Of Cell Death	18	0.556039	2.75166	0	0.000186994
	GO:0007017	Microtubule Based Process	22	0.492669	2.64106	0	0.00017809
	GO:0033554	Cellular Response To Stress	30	0.426126	2.64018	0	0.000169995
	GO:0048285	Organelle Fission	24	0.467183	2.62441	0	0.000162604
	GO:0009057	Macromolecule Catabolic Process	23	0.469182	2.5746	0	0.00025456
	GO:0000226	Microtubule Cytoskeleton Organization	18	0.502899	2.51424	0	0.000343469
	GO:0002682	Regulation Of Immune System Process	18	0.501932	2.48056	0	0.000629986
	GO:0044093	Positive Regulation Of Molecular Function	21	0.441938	2.41076	0	0.00146362
	GO:0009894	Regulation Of Catabolic Process	15	0.535057	2.40635	0	0.00141135
	GO:0044265	Cellular Macromolecule Catabolic Process	18	0.490338	2.3959	0	0.00142533
	GO:0051640	Organelle Localization	16	0.50036	2.37246	0	0.00157517
	GO:1901565	Organonitrogen Compound Catabolic Process	25	0.400473	2.33918	0.00195312	0.0018855
	GO:0030163	Protein Catabolic Process	17	0.471778	2.33363	0	0.00188634
	GO:0051656	Establishment Of Organelle Localization	15	0.501724	2.33316	0.00195695	0.00182918
	GO:0051049	Regulation Of Transport	32	0.366314	2.32561	0.002	0.00189761
	GO:0070925	Organelle Assembly	21	0.434837	2.32458	0	0.00184339
	GO:0043085	Positive Regulation Of Catalytic Activity	18	0.475845	2.3156	0	0.00179218
	GO:0030162	Regulation Of Proteolysis	15	0.49023	2.29146	0	0.00223231
	GO:0051247	Positive Regulation Of Protein Metabolic Process	26	0.38667	2.28752	0.00195695	0.00217357
	GO:0006955	Immune Response	17	0.467868	2.28148	0	0.00221258
	GO:0045184	Establishment Of Protein Localization	24	0.395649	2.27443	0.00191571	0.00236045
	GO:0006915	Apoptotic Process	28	0.374094	2.2591	0.00198807	0.00252041
	GO:0045934	Negative Regulation Of Nucleobase Containing Compound Metabolic Process	19	0.436812	2.24052	0.00398406	0.0029304
	GO:0007010	Cytoskeleton Organization	31	0.352118	2.2394	0.00619835	0.00286225
	GO:0010941	Regulation Of Cell Death	27	0.360119	2.16327	0	0.00424837
	GO:0044419	Biological Process Involved In Interspecies Interaction Between Organisms	24	0.379794	2.15259	0.0019084	0.00433264
	GO:0051130	Positive Regulation Of Cellular Component Organization	22	0.395894	2.14755	0.00199601	0.00438167
	GO:0080134	Regulation Of Response To Stress	23	0.3711	2.12397	0	0.00485437
	GO:0140694	Non Membrane Bounded Organelle Assembly	18	0.422705	2.09996	0.00606061	0.0059692
	GO:0032101	Regulation Of Response To External Stimulus	16	0.443444	2.08426	0.00394477	0.00657886
	GO:0006952	Defense Response	22	0.379765	2.06053	0	0.00770236
	GO:0048585	Negative Regulation Of Response To Stimulus	24	0.366888	2.05937	0.00609756	0.00766392
	GO:0016310	Phosphorylation	26	0.345241	2.04496	0.004329	0.00830642
	GO:0042127	Regulation Of Cell Population Proliferation	31	0.317723	2.02874	0.00383877	0.00899576
	GO:0055085	Transmembrane Transport	19	0.394125	2.02742	0.00198807	0.00887306
	GO:0023057	Negative Regulation Of Signaling	23	0.356138	1.95639	0.00627615	0.0138715
	GO:0051338	Regulation Of Transferase Activity	18	0.388406	1.95074	0.00578035	0.0138862
	GO:0009890	Negative Regulation Of Biosynthetic Process	19	0.381273	1.94323	0.00614754	0.0143585
	GO:0034220	Ion Transmembrane Transport	16	0.414805	1.94316	0.00204918	0.0141109
	GO:0051336	Regulation Of Hydrolase Activity	15	0.398851	1.89051	0.00198807	0.0188783
	GO:1903312	Negative Regulation Of RNA Metabolic Process	17	0.388813	1.88248	0.0114943	0.0195162
	Not available	Ion Transport	20	0.353499	1.83143	0.0194175	0.0255258
	GO:1901700	Response To Oxygen Containing Compound	28	0.29403	1.77422	0.01417	0.0341476
	GO:0051050	Positive Regulation Of Transport	17	0.360932	1.76297	0.0189753	0.0356646
	GO:0031399	Regulation Of Protein Modification Process	25	0.298225	1.74355	0.0254403	0.0391466
	GO:0023056	Positive Regulation Of Signaling	21	0.323308	1.73014	0.0221328	0.0413385
	GO:0051174	Regulation Of Phosphorus Metabolic Process	23	0.305754	1.69651	0.038	0.048217
	GO:1901566	Organonitrogen Compound Biosynthetic Process	22	0.31085	1.68986	0.0349076	0.049258
	GO:0048646	Anatomical Structure Formation Involved In Morphogenesis	16	-0.28134	-1.31613	0.152893	0.463985
	GO:0040011	Locomotion	20	-0.140962	-0.727764	0.794872	1
	GO:0071495	Cellular Response To Endogenous Stimulus	16	-0.148595	-0.676712	0.850662	0.868392

## Sheet: ST4b
Supplementary Table 4b. Gene set enrichment analysis of Gene Ontology Molecular Functions between infertile and fertile endometrial organoids.
For the gene sets with a positive NES, only those with an FDR <0.05 are shown. ES, enrichment score; FDR, false discovery rate; NES, normalized enrichment score; p-val, p-value.
	Gene set ID	Description	Size	ES	NES	p-val	FDR
	GO:0030554	Adenyl Nucleotide Binding	29	0.49969	3.18261	0	0
	GO:0032553	Ribonucleotide Binding	35	0.389983	2.64754	0	0.000777778
	GO:0030234	Enzyme Regulator Activity	23	0.422123	2.33851	0	0.00181481
	GO:0003723	RNA Binding	22	0.409091	2.22216	0	0.00287247
	GO:0140657	ATP Dependent Activity	18	0.417874	2.09838	0.00195695	0.00676152
	GO:0044877	Protein Containing Complex Binding	19	0.381273	1.94942	0.00584795	0.0159021
	GO:0005102	Signaling Receptor Binding	18	0.358937	1.83732	0.0093985	0.0259205
	GO:0019900	Kinase Binding	17	0.365862	1.81161	0.0119522	0.0258117
	GO:0000977	RNA Polymerase II Transcription Regulatory Region Sequence Specific DNA Binding	15	-0.196552	-0.897557	0.584946	1
	GO:0005509	Calcium Ion Binding	15	-0.165517	-0.747745	0.774	0.782248

## Sheet: ST4c
Supplementary Table 4c. Gene set enrichment analysis of Gene Ontology Cellular Components between infertile and fertile endometrial organoids.
For the gene sets with a positive NES, only those with an FDR <0.05 are shown. ES, enrichment score; FDR, false discovery rate; NES, normalized enrichment score; p-val, p-value.
	Gene set ID	Description	Size	ES	NES	p-val	FDR
	GO:0098687	Chromosomal Region	17	0.710983	3.50758	0	0
	GO:0005694	Chromosome	36	0.477574	3.20097	0	0
	GO:0005819	Spindle	18	0.619807	3.18568	0	0
	GO:1902494	Catalytic Complex	25	0.489349	2.9397	0	0.000446429
	GO:0099080	Supramolecular Complex	28	0.466311	2.9081	0	0.000357143
	GO:0015630	Microtubule Cytoskeleton	26	0.487218	2.88363	0	0.000297619
	GO:0140513	Nuclear Protein Containing Complex	19	0.49235	2.52937	0	0.000790816
	GO:0140535	Intracellular Protein Containing Complex	15	0.553448	2.51191	0	0.000875788
	GO:0031975	Envelope	18	0.49372	2.48306	0	0.000778478
	GO:0005739	Mitochondrion	22	0.445748	2.45573	0	0.00070063
	GO:1990234	Transferase Complex	16	0.498379	2.3427	0.00202429	0.00103294
	GO:0005730	Nucleolus	16	0.487932	2.27608	0.00197239	0.00175096
	GO:0099081	Supramolecular Polymer	21	0.380952	2.05501	0.00567108	0.00735685
	GO:0005740	Mitochondrial Envelope	15	0.443103	2.0302	0.00185874	0.00776775
	GO:0099513	Polymeric Cytoskeletal Fiber	18	0.38599	1.95831	0.00988142	0.0105474
	GO:0000785	Chromatin	19	0.358323	1.85362	0.004	0.0184233
	GO:0045202	Synapse	19	0.324051	1.6619	0.037182	0.0499477
	GO:0098796	Membrane Protein Complex	15	-0.14	-0.63	0.919	0.923
